# Supplementary material for: Genetic Diversity and Population Structure Analysis of Triticum aestivum L. Landrace Panel from Afghanistan
Source: Genes (Basel). 2021 Feb 25;12(3):340. doi: 10.3390/genes12030340 (PMC7996569; doi:10.3390/genes12030340)
Supplement: Supplementary file 1 [file genes-12-00340-s001.zip]

Archive with 4 entries (4 files):
- Figure S1.pdf
- Supplemental Table S1.xlsx
- Supplemental Table S2.xlsx
- Supplemental Table S3.xlsx
