# Supplementary material for: Genetic Diversity and Population Structure Analysis of Triticum aestivum L. Landrace Panel from Afghanistan
Source: Genes (Basel). 2021 Feb 25;12(3):340. doi: 10.3390/genes12030340 (PMC7996569; doi:10.3390/genes12030340)
Supplement: Supplementary file 1 [file genes-12-00340-s001.zip › Supplemental Table S1.xlsx]

## Sheet: Table S1
Supplemental Table S1. List of bread wheat landraces collected from Afghanistan used in the study including their province of origin and longitude and latitude coordinates.
serial no	GENO ID	Origin	Agro-ecological zone	Material	Longitude	Latitude
1	SEEDICAR11933	Baghlan	North-Eastern	Triticum aestivum L.	68.7625	36.1917
2	SEEDICAR19436	Kabul	Central	Triticum aestivum L.	69.148	34.353
3	SEEDICAR19437	Kabul	Central	Triticum aestivum L.	69.148	34.353
4	SEEDICAR19438	Kabul	Central	Triticum aestivum L.	69.148	34.353
5	SEEDICAR19439	Kabul	Central	Triticum aestivum L.	69.148	34.353
6	SEEDICAR19440	Takhar	North-Eastern	Triticum aestivum L.	69.5373	36.7266
7	SEEDICAR19441	Takhar	North-Eastern	Triticum aestivum L.	69.5373	36.7266
8	SEEDICAR19442	Takhar	North-Eastern	Triticum aestivum L.	69.5373	36.7266
9	SEEDICAR19443	Takhar	North-Eastern	Triticum aestivum L.	69.5373	36.7266
10	SEEDICAR19444	Takhar	North-Eastern	Triticum aestivum L.	69.3989	36.6981
11	SEEDICAR19445	Takhar	North-Eastern	Triticum aestivum L.	69.3989	36.6981
12	SEEDICAR19446	Takhar	North-Eastern	Triticum aestivum L.	69.3989	36.6981
13	SEEDICAR19447	Takhar	North-Eastern	Triticum aestivum L.	69.4419	36.8426
14	SEEDICAR19448	Takhar	North-Eastern	Triticum aestivum L.	69.4419	36.8426
15	SEEDICAR19449	Takhar	North-Eastern	Triticum aestivum L.	69.4347	36.8388
16	SEEDICAR19450	Takhar	North-Eastern	Triticum aestivum L.	69.4347	36.8388
17	SEEDICAR19451	Takhar	North-Eastern	Triticum aestivum L.	69.4739	36.7631
18	SEEDICAR19452	Takhar	North-Eastern	Triticum aestivum L.	69.4111	36.7683
19	SEEDICAR19453	Takhar	North-Eastern	Triticum aestivum L.	69.3787	36.8607
20	SEEDICAR19454	Takhar	North-Eastern	Triticum aestivum L.	69.3787	36.8607
21	SEEDICAR19455	Takhar	North-Eastern	Triticum aestivum L.	69.31	36.3967
22	SEEDICAR19456	Kunduz	North-Eastern	Triticum aestivum L.	69.2168	36.4488
23	SEEDICAR19457	Takhar	North-Eastern	Triticum aestivum L.	69.5387	36.77
24	SEEDICAR19458	Takhar	North-Eastern	Triticum aestivum L.	69.5387	36.77
25	SEEDICAR19459	Takhar	North-Eastern	Triticum aestivum L.	69.4855	36.6853
26	SEEDICAR19460	Takhar	North-Eastern	Triticum aestivum L.	69.4855	36.6853
27	SEEDICAR19461	Takhar	North-Eastern	Triticum aestivum L.	69.3564	36.5822
28	SEEDICAR19462	Takhar	North-Eastern	Triticum aestivum L.	69.3564	36.5822
29	SEEDICAR19463	Takhar	North-Eastern	Triticum aestivum L.	69.3564	36.5822
30	SEEDICAR19464	Takhar	North-Eastern	Triticum aestivum L.	69.06	36.71
31	SEEDICAR19465	Takhar	North-Eastern	Triticum aestivum L.	69.6806	36.6424
32	SEEDICAR19466	Takhar	North-Eastern	Triticum aestivum L.	69.6806	36.6424
33	SEEDICAR19467	Takhar	North-Eastern	Triticum aestivum L.	70.1153	36.7653
34	SEEDICAR19468	Takhar	North-Eastern	Triticum aestivum L.	70.1153	36.7653
35	SEEDICAR19469	Takhar	North-Eastern	Triticum aestivum L.	69.9057	36.7631
36	SEEDICAR19470	Takhar	North-Eastern	Triticum aestivum L.	69.8332	36.7136
37	SEEDICAR19471	Takhar	North-Eastern	Triticum aestivum L.	69.2335	36.7365
38	SEEDICAR19472	Takhar	North-Eastern	Triticum aestivum L.	69.6253	36.7805
39	SEEDICAR19473	Takhar	North-Eastern	Triticum aestivum L.	69.6872	36.7994
40	SEEDICAR19474	Takhar	North-Eastern	Triticum aestivum L.	69.6208	36.7567
41	SEEDICAR19475	Takhar	North-Eastern	Triticum aestivum L.	69.6019	36.6656
42	SEEDICAR19476	Takhar	North-Eastern	Triticum aestivum L.	69.5688	36.6752
43	SEEDICAR19477	Takhar	North-Eastern	Triticum aestivum L.	69.6879	36.7559
44	SEEDICAR19478	Takhar	North-Eastern	Triticum aestivum L.	69.6879	36.7559
45	SEEDICAR19479	Takhar	North-Eastern	Triticum aestivum L.	69.74	36.67
46	SEEDICAR19480	Takhar	North-Eastern	Triticum aestivum L.	69.74	36.67
47	SEEDICAR19481	Takhar	North-Eastern	Triticum aestivum L.	69.3779	36.9699
48	SEEDICAR19482	Takhar	North-Eastern	Triticum aestivum L.	69.62	37.4
49	SEEDICAR19483	Takhar	North-Eastern	Triticum aestivum L.	69.62	37.4
50	SEEDICAR19484	Takhar	North-Eastern	Triticum aestivum L.	69.512	37.1185
51	SEEDICAR19485	Takhar	North-Eastern	Triticum aestivum L.	69.512	37.1185
52	SEEDICAR19486	Takhar	North-Eastern	Triticum aestivum L.	69.5645	37.1753
53	SEEDICAR19487	Takhar	North-Eastern	Triticum aestivum L.	69.5645	37.1755
54	SEEDICAR19488	Takhar	North-Eastern	Triticum aestivum L.	69.8669	37.0993
55	SEEDICAR19489	Takhar	North-Eastern	Triticum aestivum L.	69.9454	37.1524
56	SEEDICAR19490	Takhar	North-Eastern	Triticum aestivum L.	69.7703	37.083
57	SEEDICAR19491	Takhar	North-Eastern	Triticum aestivum L.	69.7703	37.083
58	SEEDICAR19493	Takhar	North-Eastern	Triticum aestivum L.	69.7703	37.0747
59	SEEDICAR19494	Takhar	North-Eastern	Triticum aestivum L.	69.843	37.0763
60	SEEDICAR19495	Takhar	North-Eastern	Triticum aestivum L.	69.7668	37.2026
61	SEEDICAR19496	Takhar	North-Eastern	Triticum aestivum L.	69.7543	37.2721
62	SEEDICAR19497	Takhar	North-Eastern	Triticum aestivum L.	69.7837	37.2935
63	SEEDICAR19498	Takhar	North-Eastern	Triticum aestivum L.	69.83	37.13
64	SEEDICAR19499	Takhar	North-Eastern	Triticum aestivum L.	69.85	37.58
65	SEEDICAR19500	Takhar	North-Eastern	Triticum aestivum L.	69.8243	37.4226
66	SEEDICAR19502	Takhar	North-Eastern	Triticum aestivum L.	69.7409	37.4073
67	SEEDICAR19503	Takhar	North-Eastern	Triticum aestivum L.	69.6897	37.5085
68	SEEDICAR19504	Takhar	North-Eastern	Triticum aestivum L.	69.6553	37.4919
69	SEEDICAR19505	Takhar	North-Eastern	Triticum aestivum L.	69.5908	37.369
70	SEEDICAR19506	Takhar	North-Eastern	Triticum aestivum L.	69.5908	37.369
71	SEEDICAR19507	Takhar	North-Eastern	Triticum aestivum L.	69.5617	37.3297
72	SEEDICAR19508	Takhar	North-Eastern	Triticum aestivum L.	69.5617	37.3297
73	SEEDICAR19509	Takhar	North-Eastern	Triticum aestivum L.	69.5617	37.3297
74	SEEDICAR19510	Takhar	North-Eastern	Triticum aestivum L.	69.5617	37.3297
75	SEEDICAR19511	Takhar	North-Eastern	Triticum aestivum L.	69.5142	37.2053
76	SEEDICAR19512	Takhar	North-Eastern	Triticum aestivum L.	69.3789	36.9891
77	SEEDICAR19513	Takhar	North-Eastern	Triticum aestivum L.	69.3494	36.3806
78	SEEDICAR19514	Takhar	North-Eastern	Triticum aestivum L.	69.7725	37.3522
79	SEEDICAR19515	Takhar	North-Eastern	Triticum aestivum L.	69.3494	36.3806
80	SEEDICAR19516	Takhar	North-Eastern	Triticum aestivum L.	69.3494	36.3806
81	SEEDICAR19517	Takhar	North-Eastern	Triticum aestivum L.	69.3582	36.5163
82	SEEDICAR19518	Takhar	North-Eastern	Triticum aestivum L.	69.348	36.491
83	SEEDICAR19519	Takhar	North-Eastern	Triticum aestivum L.	69.3508	36.4409
84	SEEDICAR19520	Takhar	North-Eastern	Triticum aestivum L.	69.3941	36.4552
85	SEEDICAR19521	Takhar	North-Eastern	Triticum aestivum L.	69.3243	36.353
86	SEEDICAR19522	Baghlan	North-Eastern	Triticum aestivum L.	69.2354	36.2799
87	SEEDICAR19523	Baghlan	North-Eastern	Triticum aestivum L.	69.2354	36.2799
88	SEEDICAR19524	Takhar	North-Eastern	Triticum aestivum L.	69.2922	36.3857
89	SEEDICAR19525	Takhar	North-Eastern	Triticum aestivum L.	69.2922	36.3857
90	SEEDICAR19526	Takhar	North-Eastern	Triticum aestivum L.	69.2298	36.7191
91	SEEDICAR19527	Takhar	North-Eastern	Triticum aestivum L.	69.2298	36.7191
92	SEEDICAR19528	Takhar	North-Eastern	Triticum aestivum L.	69.2298	36.7191
93	SEEDICAR19529	Takhar	North-Eastern	Triticum aestivum L.	69.37	36.6352
94	SEEDICAR19530	Takhar	North-Eastern	Triticum aestivum L.	69.8858	36.7505
95	SEEDICAR19531	Takhar	North-Eastern	Triticum aestivum L.	69.8858	36.7505
96	SEEDICAR19532	Takhar	North-Eastern	Triticum aestivum L.	69.8858	36.7505
97	SEEDICAR19534	Takhar	North-Eastern	Triticum aestivum L.	69.9317	36.7691
98	SEEDICAR19535	Takhar	North-Eastern	Triticum aestivum L.	69.9539	36.7598
99	SEEDICAR19536	Takhar	North-Eastern	Triticum aestivum L.	69.9539	36.7598
100	SEEDICAR19537	Takhar	North-Eastern	Triticum aestivum L.	70.0039	36.794
101	SEEDICAR19538	Takhar	North-Eastern	Triticum aestivum L.	69.9582	36.7852
102	SEEDICAR19539	Takhar	North-Eastern	Triticum aestivum L.	69.9582	36.7852
103	SEEDICAR19540	Takhar	North-Eastern	Triticum aestivum L.	69.9582	36.7852
104	SEEDICAR19541	Takhar	North-Eastern	Triticum aestivum L.	69.9802	36.7592
105	SEEDICAR19542	Takhar	North-Eastern	Triticum aestivum L.	69.9802	36.7592
106	SEEDICAR19543	Takhar	North-Eastern	Triticum aestivum L.	69.9802	36.7592
107	SEEDICAR19544	Takhar	North-Eastern	Triticum aestivum L.	69.3146	36.7387
108	SEEDICAR19545	Takhar	North-Eastern	Triticum aestivum L.	69.3146	36.7387
109	SEEDICAR19546	Kunduz	North-Eastern	Triticum aestivum L.	68.857	36.724
110	SEEDICAR19547	Baghlan	North-Eastern	Triticum aestivum L.	69.232	36.215
111	SEEDICAR19548	Kunduz	North-Eastern	Triticum aestivum L.	69.0137	36.6314
112	SEEDICAR19549	Kunduz	North-Eastern	Triticum aestivum L.	68.857	36.724
113	SEEDICAR19550	Kunduz	North-Eastern	Triticum aestivum L.	68.866	36.584
114	SEEDICAR19551	Kunduz	North-Eastern	Triticum aestivum L.	68.866	36.584
115	SEEDICAR19552	Kunduz	North-Eastern	Triticum aestivum L.	68.866	36.584
116	SEEDICAR19553	Kunduz	North-Eastern	Triticum aestivum L.	68.6825	36.8739
117	SEEDICAR19554	Kunduz	North-Eastern	Triticum aestivum L.	68.5839	36.9325
118	SEEDICAR19555	Kunduz	North-Eastern	Triticum aestivum L.	68.584	36.9504
119	SEEDICAR19556	Kunduz	North-Eastern	Triticum aestivum L.	68.6522	36.7709
120	SEEDICAR19557	Kunduz	North-Eastern	Triticum aestivum L.	68.1848	36.9705
121	SEEDICAR19558	Kunduz	North-Eastern	Triticum aestivum L.	68.1848	36.9705
122	SEEDICAR19559	Kunduz	North-Eastern	Triticum aestivum L.	68.3918	36.9743
123	SEEDICAR19560	Kunduz	North-Eastern	Triticum aestivum L.	68.3918	36.9743
124	SEEDICAR19561	Kunduz	North-Eastern	Triticum aestivum L.	68.9662	37.2833
125	SEEDICAR19562	Kunduz	North-Eastern	Triticum aestivum L.	68.9662	37.2833
126	SEEDICAR19563	Kunduz	North-Eastern	Triticum aestivum L.	68.99	36.4289
127	SEEDICAR19564	Kunduz	North-Eastern	Triticum aestivum L.	68.99	36.4289
128	SEEDICAR19565	Kunduz	North-Eastern	Triticum aestivum L.	69.0129	36.4567
129	SEEDICAR19566	Kunduz	North-Eastern	Triticum aestivum L.	68.9689	36.4762
130	SEEDICAR19567	Kunduz	North-Eastern	Triticum aestivum L.	68.9689	36.4762
131	SEEDICAR19568	Kunduz	North-Eastern	Triticum aestivum L.	68.9061	36.5429
132	SEEDICAR19569	Kunduz	North-Eastern	Triticum aestivum L.	69.1466	36.7053
133	SEEDICAR19570	Kunduz	North-Eastern	Triticum aestivum L.	69.1621	36.6362
134	SEEDICAR19571	Kunduz	North-Eastern	Triticum aestivum L.	69.09	36.6
135	SEEDICAR19572	Kunduz	North-Eastern	Triticum aestivum L.	69.1108	36.6073
136	SEEDICAR19573	Kunduz	North-Eastern	Triticum aestivum L.	68.73	36.81
137	SEEDICAR19574	Kunduz	North-Eastern	Triticum aestivum L.	68.8849	37.1543
138	SEEDICAR19575	Kunduz	North-Eastern	Triticum aestivum L.	69.0536	36.6384
139	SEEDICAR19576	Kunduz	North-Eastern	Triticum aestivum L.	69.0536	36.6384
140	SEEDICAR19577	Kunduz	North-Eastern	Triticum aestivum L.	69.0568	36.6259
141	SEEDICAR19578	Kunduz	North-Eastern	Triticum aestivum L.	69.0568	36.6259
142	SEEDICAR19579	Kunduz	North-Eastern	Triticum aestivum L.	69.1775	36.5862
143	SEEDICAR19580	Kunduz	North-Eastern	Triticum aestivum L.	68.9621	36.5268
144	SEEDICAR19581	Kunduz	North-Eastern	Triticum aestivum L.	69.066	36.615
145	SEEDICAR19582	Kunduz	North-Eastern	Triticum aestivum L.	68.93	36.48
146	SEEDICAR19583	Kunduz	North-Eastern	Triticum aestivum L.	68.93	36.48
147	SEEDICAR19584	Kunduz	North-Eastern	Triticum aestivum L.	68.9291	36.497
148	SEEDICAR19585	Kunduz	North-Eastern	Triticum aestivum L.	68.9291	36.497
149	SEEDICAR19586	Kunduz	North-Eastern	Triticum aestivum L.	68.9652	36.4952
150	SEEDICAR19587	Kunduz	North-Eastern	Triticum aestivum L.	68.9164	36.5916
151	SEEDICAR19588	Kunduz	North-Eastern	Triticum aestivum L.	68.9164	36.5916
152	SEEDICAR19589	Takhar	North-Eastern	Triticum aestivum L.	69.1231	36.9792
153	SEEDICAR19590	Takhar	North-Eastern	Triticum aestivum L.	69.1435	36.9534
154	SEEDICAR19591	Takhar	North-Eastern	Triticum aestivum L.	69.1448	36.8797
155	SEEDICAR19592	Takhar	North-Eastern	Triticum aestivum L.	69.1448	36.8797
156	SEEDICAR19593	Takhar	North-Eastern	Triticum aestivum L.	69.1925	36.89
157	SEEDICAR19594	Takhar	North-Eastern	Triticum aestivum L.	69.1925	36.89
158	SEEDICAR19595	Takhar	North-Eastern	Triticum aestivum L.	69.1925	36.89
159	SEEDICAR19596	Takhar	North-Eastern	Triticum aestivum L.	69.2286	36.8872
160	SEEDICAR19597	Takhar	North-Eastern	Triticum aestivum L.	69.48	37.07
161	SEEDICAR19598	Kunduz	North-Eastern	Triticum aestivum L.	69.199	36.7261
162	SEEDICAR19599	Kunduz	North-Eastern	Triticum aestivum L.	69.199	36.7261
163	SEEDICAR19601	Kunduz	North-Eastern	Triticum aestivum L.	68.781	36.683
164	SEEDICAR19602	Baghlan	North-Eastern	Triticum aestivum L.	68.8805	36.2641
165	SEEDICAR19603	Baghlan	North-Eastern	Triticum aestivum L.	68.8805	36.2641
166	SEEDICAR19604	Baghlan	North-Eastern	Triticum aestivum L.	68.8805	36.2641
167	SEEDICAR19605	Baghlan	North-Eastern	Triticum aestivum L.	68.8767	36.2528
168	SEEDICAR19606	Baghlan	North-Eastern	Triticum aestivum L.	68.8767	36.2528
169	SEEDICAR19607	Baghlan	North-Eastern	Triticum aestivum L.	68.8767	36.2528
170	SEEDICAR19608	Baghlan	North-Eastern	Triticum aestivum L.	68.7625	36.1917
171	SEEDICAR19609	Baghlan	North-Eastern	Triticum aestivum L.	68.7953	36.1607
172	SEEDICAR19610	Baghlan	North-Eastern	Triticum aestivum L.	68.8192	36.1571
173	SEEDICAR19611	Baghlan	North-Eastern	Triticum aestivum L.	68.8192	36.1571
174	SEEDICAR19613	Baghlan	North-Eastern	Triticum aestivum L.	68.7764	36.1872
175	SEEDICAR19614	Badakhshan	North-Eastern	Triticum aestivum L.	68.5901	35.9632
176	SEEDICAR19615	Baghlan	North-Eastern	Triticum aestivum L.	68.5465	35.9352
177	SEEDICAR19616	Baghlan	North-Eastern	Triticum aestivum L.	68.5465	35.9352
178	SEEDICAR19617	Baghlan	North-Eastern	Triticum aestivum L.	68.5205	35.8854
179	SEEDICAR19618	Baghlan	North-Eastern	Triticum aestivum L.	68.5217	35.8717
180	SEEDICAR19619	Baghlan	North-Eastern	Triticum aestivum L.	68.5174	35.8572
181	SEEDICAR19620	Baghlan	North-Eastern	Triticum aestivum L.	68.791	36.1697
182	SEEDICAR19621	Baghlan	North-Eastern	Triticum aestivum L.	68.801	36.1945
183	SEEDICAR19622	Baghlan	North-Eastern	Triticum aestivum L.	68.831	36.1878
184	SEEDICAR19623	Baghlan	North-Eastern	Triticum aestivum L.	68.831	36.1878
185	SEEDICAR19624	Baghlan	North-Eastern	Triticum aestivum L.	68.8175	36.1722
186	SEEDICAR19625	Baghlan	North-Eastern	Triticum aestivum L.	68.8215	36.1584
187	SEEDICAR19626	Baghlan	North-Eastern	Triticum aestivum L.	68.8598	36.0959
188	SEEDICAR19627	Baghlan	North-Eastern	Triticum aestivum L.	68.8598	36.0959
189	SEEDICAR19628	Baghlan	North-Eastern	Triticum aestivum L.	68.8598	36.0959
190	SEEDICAR19629	Baghlan	North-Eastern	Triticum aestivum L.	68.84	36.11
191	SEEDICAR19630	Baghlan	North-Eastern	Triticum aestivum L.	68.84	36.11
192	SEEDICAR19631	Baghlan	North-Eastern	Triticum aestivum L.	69.1303	36.065
193	SEEDICAR19632	Baghlan	North-Eastern	Triticum aestivum L.	69.1303	36.065
194	SEEDICAR19633	Baghlan	North-Eastern	Triticum aestivum L.	69.1303	36.065
195	SEEDICAR19634	Baghlan	North-Eastern	Triticum aestivum L.	69.1123	36.0115
196	SEEDICAR19635	Baghlan	North-Eastern	Triticum aestivum L.	69.1122	36
197	SEEDICAR19636	Baghlan	North-Eastern	Triticum aestivum L.	69.1122	36
198	SEEDICAR19637	Baghlan	North-Eastern	Triticum aestivum L.	69.1272	36.0941
199	SEEDICAR19638	Baghlan	North-Eastern	Triticum aestivum L.	69.1925	36.1825
200	SEEDICAR19639	Baghlan	North-Eastern	Triticum aestivum L.	69.1323	36.1309
201	SEEDICAR19640	Baghlan	North-Eastern	Triticum aestivum L.	69.1323	36.1309
202	SEEDICAR19641	Baghlan	North-Eastern	Triticum aestivum L.	69.1293	36.0761
203	SEEDICAR19642	Baghlan	North-Eastern	Triticum aestivum L.	69.1293	36.0761
204	SEEDICAR19643	Baghlan	North-Eastern	Triticum aestivum L.	69.1152	36.0847
205	SEEDICAR19644	Baghlan	North-Eastern	Triticum aestivum L.	69.1152	36.0847
206	SEEDICAR19645	Baghlan	North-Eastern	Triticum aestivum L.	69.1332	36.0622
207	SEEDICAR19646	Baghlan	North-Eastern	Triticum aestivum L.	69.1332	36.0622
208	SEEDICAR19647	Baghlan	North-Eastern	Triticum aestivum L.	69.061	36.0539
209	SEEDICAR19648	Baghlan	North-Eastern	Triticum aestivum L.	69.0312	36.0448
210	SEEDICAR19649	Baghlan	North-Eastern	Triticum aestivum L.	69.0312	36.0448
211	SEEDICAR19650	Baghlan	North-Eastern	Triticum aestivum L.	69.2497	35.935
212	SEEDICAR19651	Baghlan	North-Eastern	Triticum aestivum L.	69.2415	35.9369
213	SEEDICAR19652	Baghlan	North-Eastern	Triticum aestivum L.	68.9382	35.9383
214	SEEDICAR19653	Baghlan	North-Eastern	Triticum aestivum L.	69.265	35.9348
215	SEEDICAR19654	Baghlan	North-Eastern	Triticum aestivum L.	69.2487	35.9269
216	SEEDICAR19655	Baghlan	North-Eastern	Triticum aestivum L.	69.2485	35.9642
217	SEEDICAR19656	Baghlan	North-Eastern	Triticum aestivum L.	68.8067	35.8005
218	SEEDICAR19657	Baghlan	North-Eastern	Triticum aestivum L.	69.0045	35.5995
219	SEEDICAR19658	Baghlan	North-Eastern	Triticum aestivum L.	69.3388	35.7096
220	SEEDICAR19659	Baghlan	North-Eastern	Triticum aestivum L.	69.3383	35.7049
221	SEEDICAR19660	Baghlan	North-Eastern	Triticum aestivum L.	69.3419	36.0771
222	SEEDICAR19661	Baghlan	North-Eastern	Triticum aestivum L.	69.15	35.65
223	SEEDICAR19662	Takhar	North-Eastern	Triticum aestivum L.	69.4902	37.2666
224	SEEDICAR19663	Takhar	North-Eastern	Triticum aestivum L.	69.7882	37.4036
225	SEEDICAR19664	Takhar	North-Eastern	Triticum aestivum L.	69.75	37.39
226	SEEDICAR19665	Takhar	North-Eastern	Triticum aestivum L.	69.7577	37.2127
227	SEEDICAR19666	Takhar	North-Eastern	Triticum aestivum L.	69.9907	37.0301
228	SEEDICAR19667	Badakhshan	North-Eastern	Triticum aestivum L.	70.6025	37.0822
229	SEEDICAR19668	Badakhshan	North-Eastern	Triticum aestivum L.	70.6174	37.0565
230	SEEDICAR19669	Badakhshan	North-Eastern	Triticum aestivum L.	70.6612	37.0547
231	SEEDICAR19670	Badakhshan	North-Eastern	Triticum aestivum L.	70.6612	37.0547
232	SEEDICAR19671	Badakhshan	North-Eastern	Triticum aestivum L.	70.5371	37.1027
233	SEEDICAR19672	Badakhshan	North-Eastern	Triticum aestivum L.	70.5489	37.1481
234	SEEDICAR19674	Badakhshan	North-Eastern	Triticum aestivum L.	70.5335	37.0918
235	SEEDICAR19675	Badakhshan	North-Eastern	Triticum aestivum L.	70.57	37.14
236	SEEDICAR19676	Badakhshan	North-Eastern	Triticum aestivum L.	70.57	37.14
237	SEEDICAR19677	Badakhshan	North-Eastern	Triticum aestivum L.	70.31	37.22
238	SEEDICAR19678	Badakhshan	North-Eastern	Triticum aestivum L.	70.31	37.22
239	SEEDICAR19679	Badakhshan	North-Eastern	Triticum aestivum L.	70.2691	37.2051
240	SEEDICAR19680	Badakhshan	North-Eastern	Triticum aestivum L.	70.2323	37.1722
241	SEEDICAR19681	Badakhshan	North-Eastern	Triticum aestivum L.	70.85	36.91
242	SEEDICAR19682	Badakhshan	North-Eastern	Triticum aestivum L.	70.1715	37.1063
243	SEEDICAR19683	Badakhshan	North-Eastern	Triticum aestivum L.	70.1715	37.1063
244	SEEDICAR19684	Badakhshan	North-Eastern	Triticum aestivum L.	70.1581	37.0593
245	SEEDICAR19685	Badakhshan	North-Eastern	Triticum aestivum L.	70.0793	36.8242
246	SEEDICAR19686	Badakhshan	North-Eastern	Triticum aestivum L.	70.1527	36.803
247	SEEDICAR19687	Badakhshan	North-Eastern	Triticum aestivum L.	70.1527	36.803
248	SEEDICAR19688	Badakhshan	North-Eastern	Triticum aestivum L.	70.122	36.817
249	SEEDICAR19689	Badakhshan	North-Eastern	Triticum aestivum L.	70.122	36.817
250	SEEDICAR19690	Badakhshan	North-Eastern	Triticum aestivum L.	71	37.0333
251	SEEDICAR19691	Badakhshan	North-Eastern	Triticum aestivum L.	70.0878	36.8012
252	SEEDICAR19692	Badakhshan	North-Eastern	Triticum aestivum L.	70.0878	36.8012
253	SEEDICAR19693	Badakhshan	North-Eastern	Triticum aestivum L.	70.0717	36.7911
254	SEEDICAR19694	Badakhshan	North-Eastern	Triticum aestivum L.	70.0711	36.7911
255	SEEDICAR19695	Badakhshan	North-Eastern	Triticum aestivum L.	70.1246	36.7619
256	SEEDICAR19696	Badakhshan	North-Eastern	Triticum aestivum L.	70.1246	36.7619
257	SEEDICAR19697	Badakhshan	North-Eastern	Triticum aestivum L.	70.1296	36.7214
258	SEEDICAR19698	Badakhshan	North-Eastern	Triticum aestivum L.	70.1296	36.7214
259	SEEDICAR19699	Badakhshan	North-Eastern	Triticum aestivum L.	70.1938	36.6778
260	SEEDICAR19700	Badakhshan	North-Eastern	Triticum aestivum L.	70.0757	36.8407
261	SEEDICAR19701	Badakhshan	North-Eastern	Triticum aestivum L.	70.0664	36.9719
262	SEEDICAR19702	Badakhshan	North-Eastern	Triticum aestivum L.	70.0664	36.9719
263	SEEDICAR19703	Badakhshan	North-Eastern	Triticum aestivum L.	70.1333	36.9667
264	SEEDICAR19704	Badakhshan	North-Eastern	Triticum aestivum L.	70.1333	36.9667
265	SEEDICAR19705	Badakhshan	North-Eastern	Triticum aestivum L.	70.156	36.9721
266	SEEDICAR19706	Badakhshan	North-Eastern	Triticum aestivum L.	70.217	36.9267
267	SEEDICAR19707	Badakhshan	North-Eastern	Triticum aestivum L.	70.2486	36.9034
268	SEEDICAR19708	Badakhshan	North-Eastern	Triticum aestivum L.	70.2486	36.9034
269	SEEDICAR19709	Badakhshan	North-Eastern	Triticum aestivum L.	70.2744	36.8889
270	SEEDICAR19710	Badakhshan	North-Eastern	Triticum aestivum L.	70.2744	36.8889
271	SEEDICAR19711	Badakhshan	North-Eastern	Triticum aestivum L.	70.2744	36.8889
272	SEEDICAR19712	Badakhshan	North-Eastern	Triticum aestivum L.	70.2927	36.8642
273	SEEDICAR19713	Badakhshan	North-Eastern	Triticum aestivum L.	70.2927	36.8642
274	SEEDICAR19714	Badakhshan	North-Eastern	Triticum aestivum L.	70.332	36.8441
275	SEEDICAR19715	Badakhshan	North-Eastern	Triticum aestivum L.	70.332	36.8441
276	SEEDICAR19716	Badakhshan	North-Eastern	Triticum aestivum L.	70.4656	37.0733
277	SEEDICAR19717	Badakhshan	North-Eastern	Triticum aestivum L.	70.4656	37.0733
278	SEEDICAR19718	Badakhshan	North-Eastern	Triticum aestivum L.	70.4656	37.0733
279	SEEDICAR19719	Badakhshan	North-Eastern	Triticum aestivum L.	70.5096	37.1626
280	SEEDICAR19720	Badakhshan	North-Eastern	Triticum aestivum L.	70.8392	36.8647
281	SEEDICAR19721	Badakhshan	North-Eastern	Triticum aestivum L.	70.85	36.8552
282	SEEDICAR19722	Badakhshan	North-Eastern	Triticum aestivum L.	70.85	36.8552
283	SEEDICAR19723	Badakhshan	North-Eastern	Triticum aestivum L.	70.8385	36.8552
284	SEEDICAR19724	Badakhshan	North-Eastern	Triticum aestivum L.	70.8385	36.8552
285	SEEDICAR19725	Badakhshan	North-Eastern	Triticum aestivum L.	70.832	36.8782
286	SEEDICAR19726	Badakhshan	North-Eastern	Triticum aestivum L.	70.8569	36.9
287	SEEDICAR19727	Badakhshan	North-Eastern	Triticum aestivum L.	70.8514	36.8912
288	SEEDICAR19729	Badakhshan	North-Eastern	Triticum aestivum L.	70.8515	36.8729
289	SEEDICAR19730	Badakhshan	North-Eastern	Triticum aestivum L.	70.8537	36.8401
290	SEEDICAR19731	Badakhshan	North-Eastern	Triticum aestivum L.	70.832	36.8782
291	SEEDICAR19732	Badakhshan	North-Eastern	Triticum aestivum L.	70.8508	36.8203
292	SEEDICAR19733	Badakhshan	North-Eastern	Triticum aestivum L.	70.8477	36.8072
293	SEEDICAR19734	Badakhshan	North-Eastern	Triticum aestivum L.	70.8477	36.8072
294	SEEDICAR19735	Badakhshan	North-Eastern	Triticum aestivum L.	70.8415	36.7922
295	SEEDICAR19736	Badakhshan	North-Eastern	Triticum aestivum L.	70.8415	36.7922
296	SEEDICAR19737	Badakhshan	North-Eastern	Triticum aestivum L.	71.0518	36.9367
297	SEEDICAR19738	Badakhshan	North-Eastern	Triticum aestivum L.	70.8631	36.9463
298	SEEDICAR19739	Badakhshan	North-Eastern	Triticum aestivum L.	70.8628	36.9695
299	SEEDICAR19740	Badakhshan	North-Eastern	Triticum aestivum L.	70.8711	36.9705
300	SEEDICAR19741	Badakhshan	North-Eastern	Triticum aestivum L.	70.8593	36.9665
301	SEEDICAR19742	Badakhshan	North-Eastern	Triticum aestivum L.	70.8628	36.9695
302	SEEDICAR19743	Badakhshan	North-Eastern	Triticum aestivum L.	70.8836	36.998
303	SEEDICAR19744	Badakhshan	North-Eastern	Triticum aestivum L.	70.8836	36.998
304	SEEDICAR19745	Badakhshan	North-Eastern	Triticum aestivum L.	70.9076	36.97
305	SEEDICAR19746	Badakhshan	North-Eastern	Triticum aestivum L.	70.85	36.83
306	SEEDICAR19747	Badakhshan	North-Eastern	Triticum aestivum L.	70.87	36.9092
307	SEEDICAR19748	Badakhshan	North-Eastern	Triticum aestivum L.	70.95	37.0167
308	SEEDICAR19749	Badakhshan	North-Eastern	Triticum aestivum L.	70.95	37.0167
309	SEEDICAR19750	Badakhshan	North-Eastern	Triticum aestivum L.	70.95	37.0167
310	SEEDICAR19751	Badakhshan	North-Eastern	Triticum aestivum L.	70.9	37.0167
311	SEEDICAR19752	Badakhshan	North-Eastern	Triticum aestivum L.	70.91	37
312	SEEDICAR19753	Badakhshan	North-Eastern	Triticum aestivum L.	70.91	37
313	SEEDICAR19754	Badakhshan	North-Eastern	Triticum aestivum L.	70.91	37
314	SEEDICAR19755	Badakhshan	North-Eastern	Triticum aestivum L.	70.8427	37.0188
315	SEEDICAR19757	Badakhshan	North-Eastern	Triticum aestivum L.	70.6927	37.0561
316	SEEDICAR19758	Badakhshan	North-Eastern	Triticum aestivum L.	70.3008	36.8613
317	SEEDICAR19759	Badakhshan	North-Eastern	Triticum aestivum L.	70.4	37.1167
318	SEEDICAR19760	Badakhshan	North-Eastern	Triticum aestivum L.	70.491	37.0506
319	SEEDICAR19761	Badakhshan	North-Eastern	Triticum aestivum L.	70.3365	37.009
320	SEEDICAR19762	Badakhshan	North-Eastern	Triticum aestivum L.	70.2584	36.9239
321	SEEDICAR19763	Badakhshan	North-Eastern	Triticum aestivum L.	70.106	36.8097
322	SEEDICAR19764	Badakhshan	North-Eastern	Triticum aestivum L.	70.106	36.8097
323	SEEDICAR19765	Badakhshan	North-Eastern	Triticum aestivum L.	70.106	36.8097
324	SEEDICAR19766	Badakhshan	North-Eastern	Triticum aestivum L.	70.8433	36.8744
325	SEEDICAR19767	Badakhshan	North-Eastern	Triticum aestivum L.	70.8433	36.8744
326	SEEDICAR19768	Badakhshan	North-Eastern	Triticum aestivum L.	70.8433	36.8744
327	SEEDICAR19769	Badakhshan	North-Eastern	Triticum aestivum L.	70.53	37.13
328	SEEDICAR19770	Badakhshan	North-Eastern	Triticum aestivum L.	70.8433	36.8744
329	SEEDICAR19771	Badakhshan	North-Eastern	Triticum aestivum L.	70.8433	36.8744
330	SEEDICAR19772	Badakhshan	North-Eastern	Triticum aestivum L.	70.3667	37.2
331	SEEDICAR19773	Badakhshan	North-Eastern	Triticum aestivum L.	70.8433	36.8744
332	SEEDICAR19774	Badakhshan	North-Eastern	Triticum aestivum L.	70.8433	36.8744
333	SEEDICAR19775	Badakhshan	North-Eastern	Triticum aestivum L.	70.8433	36.8744
334	SEEDICAR19776	Badakhshan	North-Eastern	Triticum aestivum L.	70.8433	36.8744
335	SEEDICAR19777	Badakhshan	North-Eastern	Triticum aestivum L.	70.8433	36.8744
336	SEEDICAR19779	Badakhshan	North-Eastern	Triticum aestivum L.	70.5833	37.1167
337	SEEDICAR19780	Badakhshan	North-Eastern	Triticum aestivum L.	70.5833	37.1167
338	SEEDICAR19870	Kunduz	North-Eastern	Triticum aestivum L.	69.1066	36.684
339	SEEDICAR29625	Takhar	North-Eastern	Triticum aestivum L.	69.6879	36.7559
340	SEEDICAR29626	Badakhshan	North-Eastern	Triticum aestivum L.	70.8711	36.9705
341	SEEDICAR29627	Badakhshan	North-Eastern	Triticum aestivum L.	70.1246	36.7619
342	SEEDICAR29628	Badakhshan	North-Eastern	Triticum aestivum L.	70.2486	36.9034
343	SEEDICAR29629	Baghlan	North-Eastern	Triticum aestivum L.	69.15	35.65
344	SEEDICAR29630	Badakhshan	North-Eastern	Triticum aestivum L.	70.6612	37.0547
345	SEEDICAR29632	Kunduz	North-Eastern	Triticum aestivum L.	68.99	36.4289
346	SEEDICAR30352	Konarha	East	Triticum aestivum L.	71	35
347	SEEDICAR30475	Samangan	North	Triticum aestivum L.	67.2833	35.9
348	SEEDICAR30476	Kabul	Central	Triticum aestivum L.	66	34
349	SEEDICAR32012	Kabul	Central	Triticum aestivum L.	69.148	34.353
350	SEEDICAR32013	Kabul	Central	Triticum aestivum L.	69.148	34.353
351	SEEDICAR32014	Takhar	North-Eastern	Triticum aestivum L.	69.6019	36.6656
352	SEEDICAR32015	Takhar	North-Eastern	Triticum aestivum L.	69.7877	37.156
353	SEEDICAR32016	Takhar	North-Eastern	Triticum aestivum L.	69.3508	36.4409
354	SEEDICAR32017	Takhar	North-Eastern	Triticum aestivum L.	69.9317	36.7691
355	SEEDICAR32018	Kunduz	North-Eastern	Triticum aestivum L.	68.857	36.724
356	SEEDICAR32019	Baghlan	North-Eastern	Triticum aestivum L.	68.8306	36.2359
357	SEEDICAR32020	Baghlan	North-Eastern	Triticum aestivum L.	69.2432	35.9216
358	SEEDICAR32021	Baghlan	North-Eastern	Triticum aestivum L.	69.2492	36.0311
359	SEEDICAR32022	Badakhshan	North-Eastern	Triticum aestivum L.	70.6174	37.0565
360	SEEDICAR32023	Badakhshan	North-Eastern	Triticum aestivum L.	70.8515	36.8729
361	SEEDICAR32024	Badakhshan	North-Eastern	Triticum aestivum L.	70.2	36.82
362	SEEDICAR32025	Badakhshan	North-Eastern	Triticum aestivum L.	70.2584	36.9239
363	SEEDICAR32032	Kunduz	North-Eastern	Triticum aestivum L.	69.1066	36.684
