# Supplementary material for: Genetic Diversity and Population Structure Analysis of Triticum aestivum L. Landrace Panel from Afghanistan
Source: Genes (Basel). 2021 Feb 25;12(3):340. doi: 10.3390/genes12030340 (PMC7996569; doi:10.3390/genes12030340)
Supplement: Supplementary file 1 [file genes-12-00340-s001.zip › Supplemental Table S2.xlsx]

## Sheet: Sheet1
Supplemental Table S2. Proportion of membership of each pre-defined population in each of the 2 clusters of bread wheat landraces collected from Afghanistan used in the study using STRUCTURE program.
Given pop	Inferred Clusters		Number of Individuals
	1	2
Badakhshan	0.618	0.382	119
Baghlan	0.242	0.758	66
Kabul	0.126	0.874	7
Konarha	0.209	0.791	1
Kunduz	0.314	0.686	50
Samangan	0.243	0.757	1
Takhar	0.643	0.357	119
