# Supplementary material for: Genetic Diversity and Population Structure Analysis of Triticum aestivum L. Landrace Panel from Afghanistan
Source: Genes (Basel). 2021 Feb 25;12(3):340. doi: 10.3390/genes12030340 (PMC7996569; doi:10.3390/genes12030340)
Supplement: Supplementary file 1 [file genes-12-00340-s001.zip › Supplemental Table S3.xlsx]

## Sheet: Sheet1
Supplemental Table S3. Average temperature and precipitation of provinces from North-Eastern and Central agro-ecological zones of Afghanistan.
Climate data for Badakhshan
Month	Jan	Feb	Mar	Apr	May	Jun	Jul	Aug	Sep	Oct	Nov	Dec	Year
Average high °C	6	8.2	14.3	21.3	25.1	31.6	35.7	34.9	29.9	23.1	15.9	9.7	21.3
Daily mean °C	−0.1	2	7.7	14.1	17.6	23.7	27.1	25.7	20.3	14.2	7.5	2.7	13.5
Average low °C	−4.3	−1.2	2.4	8	10.6	13.9	16.8	15.5	10.3	6.3	1.5	−1.9	6.5
Average precipitation mm	49.4	65	91.9	97.9	77	8.2	5.8	1	1.5	23.4	29.7	34.1	484.9
Climate data for Takhar
Month	Jan	Feb	Mar	Apr	May	Jun	Jul	Aug	Sep	Oct	Nov	Dec	Year
Average high °C	7.3	9.9	15.4	21	27.2	34.6	36.5	35.4	30.6	23.6	15.5	9.4	22.2
Daily mean °C	2.3	4.9	10	15.2	20.1	26.1	28.2	27	21.9	16	9.1	4.2	15.4
Average low °C	−2.6	−0.1	4.6	9.4	13	17.7	20	18.6	13.3	8.4	2.8	−1.0	8.7
Average precipitation mm	39	68	92	93	58	2	2	0	0	15	28	37	433
Climate data for Baghlan
Month	Jan	Feb	Mar	Apr	May	Jun	Jul	Aug	Sep	Oct	Nov	Dec	Year
Average high °C	8.3	10.9	16.2	21.8	28.7	35.3	37.1	35.9	31.6	24.8	15.7	9.6	23
Daily mean °C	3	5.7	10.7	16	21.3	26.5	28.5	27	22.5	16.5	9.1	4.2	15.9
Average low °C	−2.2	0.6	5.3	10.2	14	17.8	19.9	18.1	13.4	8.2	2.5	−1.1	8.9
Average precipitation mm	31	43	63	65	27	0	0	0	0	8	20	25	282
Climate data for Kunduz
Month	Jan	Feb	Mar	Apr	May	Jun	Jul	Aug	Sep	Oct	Nov	Dec	Year
Average high °C	6.3	9.5	15.8	23	29.8	37.3	39	36.9	31.8	24.5	16	9.7	23.3
Daily mean °C	1.6	4.4	10.4	17.2	22.9	29.3	31.3	29.2	23.9	16.9	9.5	4.4	16.8
Average low °C	−2.4	0	5.7	11.6	15.7	20.9	23.3	21.5	16.3	10.6	4.1	0	10.6
Average precipitation mm	44	56.5	76.7	54.4	29.8	0.1	1.3	0.3	0.1	7.3	23.7	28.4	322.6
Climate data for Kabul
Month	Jan	Feb	Mar	Apr	May	Jun	Jul	Aug	Sep	Oct	Nov	Dec	Year
Average high °C	4.5	5.5	12.5	19.2	24.4	30.2	32.1	32	28.5	22.4	15	8.3	19.5
Daily mean °C	−2.3	−0.7	6.3	12.8	17.3	22.8	25	24.1	19.7	13.1	5.9	0.6	12.1
Average low °C	−7.1	−5.7	0.7	6	8.8	12.4	15.3	14.3	9.4	3.9	−1.2	−4.7	4.3
Average precipitation mm	34.3	60.1	67.9	71.9	23.4	1	6.2	1.6	1.7	3.7	18.6	21.6	312
